# Supplementary material for: Gut metagenomic features of frailty
Source: Front Cell Infect Microbiol. 2024 Nov 25;14:1486579. doi: 10.3389/fcimb.2024.1486579 (PMC11625779; doi:10.3389/fcimb.2024.1486579)
Supplement: Supplementary file 1 [file Table1.xlsx]

## Sheet: Frailty
feature	value	coef	pval	qval	Outcome	MeanAbun
PWY-6823: molybdopterin biosynthesis	F	-0.140932	0.0130553	0.44944	ns	0.010522
Molybdenum-Cofactor-Biosynthesis	F	-0.140932	0.0130553	0.44944	ns	0.010522
GOLPDLCAT-PWY: superpathway of glycerol degradation to 1,3-propanediol	F	-0.323154	0.0215093	0.459406	ns	0.00123476
PWY-1269: CMP-3-deoxy-D-manno-octulosonate biosynthesis	F	0.197614	0.0229703	0.459406	ns	0.00970663
PWY-5188: tetrapyrrole biosynthesis I (from glutamate)	F	-0.17765	0.020961	0.459406	ns	0.00780948
PWY-6588: pyruvate fermentation to acetone	F	-0.373855	0.0225476	0.459406	ns	0.000764192
GLYCEROL-DEG	F	-0.323154	0.0215093	0.459406	ns	0.00123476
CMP-KDO-Biosynthesis	F	0.197614	0.0229703	0.459406	ns	0.00970663
COBALSYN-PWY: superpathway of adenosylcobalamin salvage from cobinamide I	F	-0.135176	0.0330969	0.524034	ns	0.00950357
PWY-2942: L-lysine biosynthesis III	F	0.0734341	0.0321748	0.524034	ns	0.0272759
Cobalamin-Biosynthesis	F	-0.135176	0.0330969	0.524034	ns	0.00950357
Adenosylcobalamin-Biosynthesis	F	-0.135176	0.0330969	0.524034	ns	0.00950357
Thiamin-Salvage	F	0.0825766	0.0392152	0.558817	ns	0.0223498
PWY-7400: L-arginine biosynthesis IV (archaebacteria)	F	-0.157914	0.0435147	0.570193	ns	0.0171715
Tetrapyrrole-Biosynthesis	F	-0.164347	0.0530798	0.643734	ns	0.00951982
PWY-5973: cis-vaccenate biosynthesis	F	0.108479	0.0549918	0.646295	ns	0.0213877

## Sheet: Speed
feature	value	coef	pval	qval	Outcome	MeanAbun
P164-PWY: purine nucleobases degradation I (anaerobic)	speed_test	-0.366473	0.000542164	0.108029	sig	0.00354808
P41-PWY: pyruvate fermentation to acetate and (S)-lactate I	speed_test	-0.201881	0.000796203	0.108029	sig	0.0124176
PWY-6823: molybdopterin biosynthesis	speed_test	-0.202295	0.000508006	0.108029	sig	0.010522
Respiration	speed_test	-0.347655	0.000859644	0.108029	sig	0.00300903
ANAEROBIC-RESPIRATION	speed_test	-0.347655	0.000859644	0.108029	sig	0.00300903
Molybdenum-Cofactor-Biosynthesis	speed_test	-0.202295	0.000508006	0.108029	sig	0.010522
METHANOGENESIS	speed_test	-0.347655	0.000859644	0.108029	sig	0.00300903
METH-ACETATE-PWY: methanogenesis from acetate	speed_test	-0.336215	0.00106051	0.10904	sig	0.0027215
THISYNARA-PWY: superpathway of thiamine diphosphate biosynthesis III (eukaryotes)	speed_test	-0.226269	0.00125402	0.118191	sig	0.0122489
PWY-6545: pyrimidine deoxyribonucleotides de novo biosynthesis III	speed_test	0.604115	0.00193193	0.145668	sig	0.00305941
PWY-7184: pyrimidine deoxyribonucleotides de novo biosynthesis I	speed_test	0.615117	0.00187176	0.145668	sig	0.00328905
POLYAMINSYN3-PWY: superpathway of polyamine biosynthesis II	speed_test	-0.524746	0.00212087	0.149919	sig	0.00166772
COBALSYN-PWY: superpathway of adenosylcobalamin salvage from cobinamide I	speed_test	-0.1941	0.00400583	0.17152	sig	0.00950357
PWY-6292: superpathway of L-cysteine biosynthesis (mammalian)	speed_test	-0.240882	0.00585931	0.17152	sig	0.00464471
PWY-6470: peptidoglycan biosynthesis V (&beta;-lactam resistance)	speed_test	-0.277713	0.00310312	0.17152	sig	0.00485533
PWY-7383: anaerobic energy metabolism (invertebrates, cytosol)	speed_test	0.457577	0.00616119	0.17152	sig	0.00365395
PWY-7456: &beta;-(1,4)-mannan degradation	speed_test	-0.272609	0.00290754	0.17152	sig	0.00487352
Cobalamin-Biosynthesis	speed_test	-0.1941	0.00400583	0.17152	sig	0.00950357
Adenosylcobalamin-Biosynthesis	speed_test	-0.1941	0.00400583	0.17152	sig	0.00950357
ARGSYN-PWY: L-arginine biosynthesis I (via L-ornithine)	speed_test	-0.119301	0.00768488	0.181075	sig	0.0239682
Gluconeogenesis	speed_test	0.208817	0.00813723	0.187821	sig	0.0159419
Deoxyribonucleotide-Biosynthesis	speed_test	0.332913	0.00946224	0.205804	sig	0.0174398
Pyrimid-Deoxyribonucleot-De-Novo-Biosyn	speed_test	0.332913	0.00946224	0.205804	sig	0.0174398
ARGSYNBSUB-PWY: L-arginine biosynthesis II (acetyl cycle)	speed_test	-0.123431	0.00986052	0.21042	sig	0.0233125
RIBOSYN2-PWY: flavin biosynthesis I (bacteria and plants)	speed_test	-0.117802	0.0122557	0.242487	sig	0.0190401
GLYCOGENSYNTH-PWY: glycogen biosynthesis I (from ADP-D-Glucose)	speed_test	-0.117821	0.0149507	0.268401	ns	0.0264823
PWY-5100: pyruvate fermentation to acetate and lactate II	speed_test	-0.115109	0.0152334	0.26847	ns	0.0134157
PWY-6590: superpathway of Clostridium acetobutylicum acidogenic fermentation	speed_test	-0.229254	0.0154293	0.26847	ns	0.00262882
PWY-5941: glycogen degradation II	speed_test	-0.103817	0.0161439	0.268511	ns	0.0282819
CENTFERM-PWY: pyruvate fermentation to butanoate	speed_test	-0.229143	0.0182496	0.282744	ns	0.00208406
PWY66-399: gluconeogenesis III	speed_test	0.33013	0.018581	0.283988	ns	0.0037243
PWY0-1296: purine ribonucleosides degradation	speed_test	-0.137784	0.019642	0.292305	ns	0.0201874
PWY-5667: CDP-diacylglycerol biosynthesis I	speed_test	-0.111182	0.0216716	0.3026	ns	0.0246117
PWY0-1319: CDP-diacylglycerol biosynthesis II	speed_test	-0.111156	0.0216643	0.3026	ns	0.0246129
Glycogen-Degradation	speed_test	-0.109021	0.0211388	0.3026	ns	0.0342496
ARGININE-SYN	speed_test	-0.094857	0.0226385	0.312246	ns	0.0829873
GALACTARDEG-PWY: D-galactarate degradation I	speed_test	0.531329	0.0247512	0.329336	ns	0.00318328
GLUCARGALACTSUPER-PWY: superpathway of D-glucarate and D-galactarate degradation	speed_test	0.531329	0.0247512	0.329336	ns	0.00318328
D-Galactarate-Degradation	speed_test	0.531329	0.0247512	0.329336	ns	0.00318328
PWY-6317: D-galactose degradation I (Leloir pathway)	speed_test	-0.0894218	0.0284485	0.335159	ns	0.0188233
PWY-7238: sucrose biosynthesis II	speed_test	-0.113372	0.026208	0.335159	ns	0.0330262
Detoxification	speed_test	-0.177387	0.0279591	0.335159	ns	0.0057827
Antibiotic-Resistance	speed_test	-0.177387	0.0279591	0.335159	ns	0.0057827
POLYSACCHARIDES-DEG	speed_test	-0.123802	0.0277406	0.335159	ns	0.0521252
Phospholipid-Biosynthesis	speed_test	-0.103402	0.0265516	0.335159	ns	0.0519625
CDP-diacylglycerol-Biosynthesis	speed_test	-0.102723	0.0282761	0.335159	ns	0.0515481
GALACTOSE-DEGRADATION	speed_test	-0.0894218	0.0284485	0.335159	ns	0.0188233
Sucrose-Biosynthesis	speed_test	-0.113372	0.026208	0.335159	ns	0.0330262
GLUTORN-PWY: L-ornithine biosynthesis I	speed_test	-0.0923988	0.0300272	0.343037	ns	0.0224303
GLYCOGEN-BIOSYN	speed_test	-0.107104	0.0317023	0.358553	ns	0.028307
ARO-PWY: chorismate biosynthesis I	speed_test	-0.0900678	0.03512	0.393274	ns	0.029993
COA-PWY-1: superpathway of coenzyme A biosynthesis III (mammals)	speed_test	-0.0934933	0.0362343	0.39493	ns	0.0267191
GLUCARDEG-PWY: D-glucarate degradation I	speed_test	0.457318	0.0430379	0.39493	ns	0.00198846
GLUCONEO-PWY: gluconeogenesis I	speed_test	0.167234	0.0402827	0.39493	ns	0.0122176
HEMESYN2-PWY: heme b biosynthesis II (oxygen-independent)	speed_test	0.376891	0.0435367	0.39493	ns	0.00244463
P161-PWY: acetylene degradation (anaerobic)	speed_test	0.378161	0.0403499	0.39493	ns	0.00321649
PWY-241: C4 photosynthetic carbon assimilation cycle, NADP-ME type	speed_test	0.352898	0.0384531	0.39493	ns	0.00540868
PWY-2941: L-lysine biosynthesis II	speed_test	-0.176971	0.0399741	0.39493	ns	0.00819279
PWY-5130: 2-oxobutanoate degradation I	speed_test	-0.371754	0.0432075	0.39493	ns	0.00200429
PWY-6121: 5-aminoimidazole ribonucleotide biosynthesis I	speed_test	-0.0854204	0.0444096	0.39493	ns	0.0281784
PWY-6270: isoprene biosynthesis I	speed_test	-0.103448	0.0426281	0.39493	ns	0.0171833
PWY-7117: C4 photosynthetic carbon assimilation cycle, PEPCK type	speed_test	0.345094	0.0399985	0.39493	ns	0.00601558
2-Oxobutanoate-Degradation	speed_test	-0.371754	0.0432075	0.39493	ns	0.00200429
Porphyrin-Compounds-Biosynthesis	speed_test	0.387477	0.0390458	0.39493	ns	0.00250137
HEME-SYN	speed_test	0.376891	0.0435367	0.39493	ns	0.00244463
D-Glucarate-Degradation	speed_test	0.457318	0.0430379	0.39493	ns	0.00198846
PWY-6163: chorismate biosynthesis from 3-dehydroquinate	speed_test	-0.0857711	0.04849	0.400139	ns	0.0328143
PWY-6531: mannitol cycle	speed_test	0.367258	0.048415	0.400139	ns	0.00209981
AROMATIC-COMPOUNDS-BIOSYN	speed_test	-0.0856705	0.0472648	0.400139	ns	0.0330921
Chorismate-Biosynthesis	speed_test	-0.0857711	0.04849	0.400139	ns	0.0328143
PWY-6124: inosine-5'-phosphate biosynthesis II	speed_test	-0.117746	0.0527257	0.420464	ns	0.0210955

## Sheet: Strength
feature	value	coef	pval	qval	Outcome	MeanAbun
PWY-7111: pyruvate fermentation to isobutanol (engineered)	strength_test	0.156882	0.00170648	0.159983	sig	0.0258829
P41-PWY: pyruvate fermentation to acetate and (S)-lactate I	strength_test	0.180795	0.00363247	0.21508	sig	0.0124176
Pyruvate-Degradation	strength_test	0.138325	0.00437902	0.223927	sig	0.0611918
PWY0-1296: purine ribonucleosides degradation	strength_test	0.171829	0.00525793	0.246466	sig	0.0201874
PWY-6936: seleno-amino acid biosynthesis (plants)	strength_test	0.219873	0.00710497	0.26813	ns	0.0135197
Purine-Nucleotides-Salvage	strength_test	0.136748	0.00674062	0.26813	ns	0.0379253
Fermentation	strength_test	0.134518	0.008643	0.270094	ns	0.0745851
PPGPPMET-PWY: ppGpp metabolism	strength_test	0.367358	0.00925445	0.270554	ns	0.00193625
Purine-Degradation	strength_test	0.151819	0.0104715	0.294511	ns	0.0781598
PWY-6823: molybdopterin biosynthesis	strength_test	0.157378	0.0127819	0.304166	ns	0.010522
NUCLEO-DEG	strength_test	0.147902	0.0129681	0.304166	ns	0.0830964
Molybdenum-Cofactor-Biosynthesis	strength_test	0.157378	0.0127819	0.304166	ns	0.010522
Phospholipid-Biosynthesis	strength_test	0.122026	0.0146305	0.328109	ns	0.0519625
CDP-diacylglycerol-Biosynthesis	strength_test	0.121013	0.01588	0.330834	ns	0.0515481
ARGSYN-PWY: L-arginine biosynthesis I (via L-ornithine)	strength_test	0.101214	0.0332892	0.367964	ns	0.0239682
ARGSYNBSUB-PWY: L-arginine biosynthesis II (acetyl cycle)	strength_test	0.108459	0.0326942	0.367964	ns	0.0233125
ARO-PWY: chorismate biosynthesis I	strength_test	0.104407	0.0193685	0.367964	ns	0.029993
COBALSYN-PWY: superpathway of adenosylcobalamin salvage from cobinamide I	strength_test	0.157894	0.0304814	0.367964	ns	0.00950357
COMPLETE-ARO-PWY: superpathway of aromatic amino acid biosynthesis	strength_test	0.0935366	0.0337261	0.367964	ns	0.0288502
FOLSYN-PWY: superpathway of tetrahydrofolate biosynthesis and salvage	strength_test	0.303826	0.0380521	0.367964	ns	0.00262713
GLCMANNANAUT-PWY: superpathway of N-acetylglucosamine, N-acetylmannosamine and N-acetylneuraminate degradation	strength_test	0.152316	0.0385393	0.367964	ns	0.00705384
GLUTORN-PWY: L-ornithine biosynthesis I	strength_test	0.0918615	0.0381724	0.367964	ns	0.0224303
GLYCOGENSYNTH-PWY: glycogen biosynthesis I (from ADP-D-Glucose)	strength_test	0.112891	0.0254871	0.367964	ns	0.0264823
HSERMETANA-PWY: L-methionine biosynthesis III	strength_test	0.121369	0.0370332	0.367964	ns	0.0147774
P164-PWY: purine nucleobases degradation I (anaerobic)	strength_test	0.259452	0.025884	0.367964	ns	0.00354808
PWY-5100: pyruvate fermentation to acetate and lactate II	strength_test	0.110425	0.0238044	0.367964	ns	0.0134157
PWY-5667: CDP-diacylglycerol biosynthesis I	strength_test	0.118088	0.0218408	0.367964	ns	0.0246117
PWY-6163: chorismate biosynthesis from 3-dehydroquinate	strength_test	0.0954917	0.0350448	0.367964	ns	0.0328143
PWY-6270: isoprene biosynthesis I	strength_test	0.111823	0.0337809	0.367964	ns	0.0171833
PWY-6353: purine nucleotides degradation II (aerobic)	strength_test	0.235859	0.0282461	0.367964	ns	0.0065645
PWY-6608: guanosine nucleotides degradation III	strength_test	0.242493	0.0222814	0.367964	ns	0.00760794
PWY-6609: adenine and adenosine salvage III	strength_test	0.126848	0.0230713	0.367964	ns	0.0300464
PWY-6612: superpathway of tetrahydrofolate biosynthesis	strength_test	0.312515	0.037989	0.367964	ns	0.00187291
PWY0-1319: CDP-diacylglycerol biosynthesis II	strength_test	0.118132	0.0217511	0.367964	ns	0.0246129
PWY0-1479: tRNA processing	strength_test	0.269096	0.0314973	0.367964	ns	0.0053833
RHAMCAT-PWY: L-rhamnose degradation I	strength_test	0.14887	0.0337978	0.367964	ns	0.00973332
SALVADEHYPOX-PWY: adenosine nucleotides degradation II	strength_test	0.301888	0.0220396	0.367964	ns	0.00608733
AROMATIC-COMPOUNDS-BIOSYN	strength_test	0.0944388	0.0360066	0.367964	ns	0.0330921
Chorismate-Biosynthesis	strength_test	0.0954917	0.0350448	0.367964	ns	0.0328143
ARGININE-SYN	strength_test	0.0932966	0.0335741	0.367964	ns	0.0829873
Adenosine-Nucleotides-Degradation	strength_test	0.301888	0.0220396	0.367964	ns	0.00608733
Cobalamin-Biosynthesis	strength_test	0.157894	0.0304814	0.367964	ns	0.00950357
Glycogen-Degradation	strength_test	0.107487	0.033301	0.367964	ns	0.0342496
Guanosine-Nucleotides-Degradation	strength_test	0.214527	0.0352773	0.367964	ns	0.0121499
L-rhamnose-Degradation	strength_test	0.14887	0.0337978	0.367964	ns	0.00973332
Adenine-Adenosine-Salvage	strength_test	0.126848	0.0230713	0.367964	ns	0.0300464
Adenosylcobalamin-Biosynthesis	strength_test	0.157894	0.0304814	0.367964	ns	0.00950357
COA-PWY-1: superpathway of coenzyme A biosynthesis III (mammals)	strength_test	0.0929521	0.0449672	0.377479	ns	0.0267191
GOLPDLCAT-PWY: superpathway of glycerol degradation to 1,3-propanediol	strength_test	0.282491	0.0493239	0.377479	ns	0.00123476
LACTOSECAT-PWY: lactose and galactose degradation I	strength_test	0.297514	0.0480057	0.377479	ns	0.00341089
NONOXIPENT-PWY: pentose phosphate pathway (non-oxidative branch) I	strength_test	0.102248	0.0465651	0.377479	ns	0.0207972
PWY-5941: glycogen degradation II	strength_test	0.0925776	0.0429696	0.377479	ns	0.0282819
PWY-6121: 5-aminoimidazole ribonucleotide biosynthesis I	strength_test	0.0900638	0.0486822	0.377479	ns	0.0281784
PWY-621: sucrose degradation III (sucrose invertase)	strength_test	0.187003	0.045746	0.377479	ns	0.00762684
PWY-7238: sucrose biosynthesis II	strength_test	0.105194	0.0488932	0.377479	ns	0.0330262
RIBOSYN2-PWY: flavin biosynthesis I (bacteria and plants)	strength_test	0.0956184	0.0476407	0.377479	ns	0.0190401
Detoxification	strength_test	0.172469	0.0479907	0.377479	ns	0.0057827
Antibiotic-Resistance	strength_test	0.172469	0.0479907	0.377479	ns	0.0057827
Pentose-Phosphate-Cycle	strength_test	0.102248	0.0465651	0.377479	ns	0.0207972
GLYCEROL-DEG	strength_test	0.282491	0.0493239	0.377479	ns	0.00123476
Flavin-Biosynthesis	strength_test	0.112272	0.0421101	0.377479	ns	0.0254448
LACTOSE-DEG	strength_test	0.297514	0.0480057	0.377479	ns	0.00341089
Sucrose-Biosynthesis	strength_test	0.105194	0.0488932	0.377479	ns	0.0330262
Polysaccharides-Biosynthesis	strength_test	0.0851783	0.0506274	0.378751	ns	0.0381473
SUCROSE-DEG	strength_test	0.17717	0.0533252	0.392097	ns	0.0161434
