# Supplementary material for: Gut metagenomic features of frailty
Source: Front Cell Infect Microbiol. 2024 Nov 25;14:1486579. doi: 10.3389/fcimb.2024.1486579 (PMC11625779; doi:10.3389/fcimb.2024.1486579)
Supplement: Supplementary file 2 [file Table2.xlsx]

## Sheet: r
	k__Bacteria|p__Bacteroidetes	k__Bacteria|p__Bacteroidetes|c__Bacteroidia	k__Bacteria|p__Bacteroidetes|c__Bacteroidia|o__Bacteroidales	k__Bacteria|p__Firmicutes	k__Bacteria|p__Firmicutes|c__Clostridia	k__Bacteria|p__Proteobacteria|c__Deltaproteobacteria	k__Bacteria|p__Firmicutes|c__Firmicutes_unclassified	k__Bacteria|p__Firmicutes|c__Firmicutes_unclassified|o__Firmicutes_unclassified	k__Bacteria|p__Firmicutes|c__Firmicutes_unclassified_CFGB3048	k__Bacteria|p__Firmicutes|c__Firmicutes_unclassified_CFGB3048|o__Firmicutes_unclassified_OFGB3048	k__Bacteria|p__Proteobacteria|c__Alphaproteobacteria	k__Bacteria|p__Actinobacteria|c__Actinobacteria	k__Bacteria|p__Actinobacteria|c__Actinobacteria|o__Bifidobacteriales	k__Bacteria|p__Actinobacteria|c__Coriobacteriia|o__Coriobacteriales	k__Bacteria|p__Actinobacteria|c__Coriobacteriia|o__Coriobacteriales|f__Coriobacteriaceae|g__Senegalimassilia	k__Bacteria|p__Firmicutes|c__Erysipelotrichia|o__Erysipelotrichales|f__Erysipelotrichaceae	k__Bacteria|p__Firmicutes|c__Erysipelotrichia	k__Bacteria|p__Firmicutes|c__Erysipelotrichia|o__Erysipelotrichales
P41-PWY: pyruvate fermentation to acetate and (S)-lactate I	-0.6	-0.6	-0.6	0.6	0.5	0.1	0.2	0.2	0.2	0.2	0.3	0.3	0.3	0.5	0.4	0.4	0.4	0.4
METH-ACETATE-PWY: methanogenesis from acetate	-0.5	-0.5	-0.5	0.5	0.5	0	0.2	0.2	0.2	0.2	0.2	0.3	0.3	0.4	0.3	0.2	0.2	0.2
METHANOGENESIS	-0.5	-0.5	-0.5	0.6	0.5	0	0.2	0.2	0.2	0.2	0.3	0.3	0.3	0.4	0.3	0.3	0.3	0.3
Respiration	-0.5	-0.5	-0.5	0.6	0.5	0	0.2	0.2	0.2	0.2	0.3	0.3	0.3	0.4	0.3	0.3	0.3	0.3
ANAEROBIC-RESPIRATION	-0.5	-0.5	-0.5	0.6	0.5	0	0.2	0.2	0.2	0.2	0.3	0.3	0.3	0.4	0.3	0.3	0.3	0.3
RIBOSYN2-PWY: flavin biosynthesis I (bacteria and plants)	0.1	0.1	0.1	0	0.1	0.1	0.2	0.2	-0.1	-0.1	0	-0.1	-0.1	-0.1	-0.1	-0.1	-0.1	-0.1
PWY-6470: peptidoglycan biosynthesis V (&beta;-lactam resistance)	-0.2	-0.2	-0.2	0.3	0.3	0	0.1	0.1	0.2	0.2	0	0.1	0.1	0.3	0.1	0.1	0.1	0.1
POLYAMINSYN3-PWY: superpathway of polyamine biosynthesis II	-0.1	-0.1	-0.1	0.1	0.1	0.2	0.1	0.1	0.1	0.1	0	0.1	0.1	0.2	0.1	0	0	0
THISYNARA-PWY: superpathway of thiamine diphosphate biosynthesis III (eukaryotes)	-0.1	-0.1	-0.1	0.2	0.2	0.1	0.2	0.2	0	0	0	0.1	0.1	0.1	0.1	0	0	0
PWY-7456: &beta;-(1,4)-mannan degradation	-0.2	-0.2	-0.2	0.2	0.3	0	0.2	0.2	0.1	0.1	0.2	0.2	0.2	0	0	-0.1	-0.1	-0.1
PWY-7383: anaerobic energy metabolism (invertebrates, cytosol)	-0.4	-0.4	-0.4	0.3	0.3	0.1	0.1	0.1	0.1	0.1	0.2	0.1	0.1	0.2	0	0	0	0
PWY66-399: gluconeogenesis III	-0.3	-0.3	-0.3	0.3	0.3	0.1	0.1	0.1	0	0	0.3	0.2	0.2	0.2	0.1	0	0	0
PWY-6292: superpathway of L-cysteine biosynthesis (mammalian)	-0.3	-0.3	-0.3	0.3	0.4	0	0.3	0.3	0.2	0.2	0.1	0.2	0.2	0.1	0.1	0	0	0
ARGININE-SYN	-0.3	-0.3	-0.3	0.3	0.3	0	0.3	0.3	0.1	0.1	0.2	0.1	0.2	0.2	0.1	0	0.1	0.1
Adenosylcobalamin-Biosynthesis	-0.4	-0.4	-0.4	0.4	0.4	0	0.2	0.2	0.1	0.1	0.2	0.1	0.1	0.2	0.1	0	0	0
COBALSYN-PWY: superpathway of adenosylcobalamin salvage from cobinamide I	-0.4	-0.4	-0.4	0.4	0.4	0	0.2	0.2	0.1	0.1	0.2	0.1	0.1	0.2	0.1	0	0	0
Cobalamin-Biosynthesis	-0.4	-0.4	-0.4	0.4	0.4	0	0.2	0.2	0.1	0.1	0.2	0.1	0.1	0.2	0.1	0	0	0
P164-PWY: purine nucleobases degradation I (anaerobic)	-0.4	-0.4	-0.4	0.4	0.3	0	0.1	0.1	0.1	0.1	0.3	0.3	0.3	0.3	0.3	0.2	0.2	0.2
PWY-6588: pyruvate fermentation to acetone	-0.4	-0.4	-0.4	0.4	0.4	0	0.1	0.1	0.1	0.1	0.2	0.1	0.1	0.3	0.3	0.2	0.2	0.2
ARGSYN-PWY: L-arginine biosynthesis I (via L-ornithine)	-0.4	-0.5	-0.5	0.5	0.4	0.1	0.3	0.3	0.2	0.2	0.2	0.2	0.2	0.3	0.2	0.1	0.2	0.2
ARGSYNBSUB-PWY: L-arginine biosynthesis II (acetyl cycle)	-0.5	-0.5	-0.5	0.5	0.5	0.1	0.3	0.3	0.2	0.2	0.2	0.2	0.2	0.3	0.2	0.1	0.2	0.2
PWY0-1296: purine ribonucleosides degradation	-0.4	-0.4	-0.4	0.4	0.4	0	0.2	0.2	0.2	0.2	0.2	0	0	0.2	0.1	0.1	0.1	0.1
GLYCOGENSYNTH-PWY: glycogen biosynthesis I (from ADP-D-Glucose)	-0.4	-0.4	-0.4	0.4	0.4	0	0.2	0.2	0.2	0.2	0.1	0.1	0.1	0.2	0.1	0.2	0.2	0.2
PWY-6823: molybdopterin biosynthesis	-0.4	-0.4	-0.4	0.4	0.4	0	0.2	0.2	0.2	0.2	0.1	0.1	0.1	0.2	0.1	0.2	0.2	0.2
Molybdenum-Cofactor-Biosynthesis	-0.4	-0.4	-0.4	0.4	0.4	0	0.2	0.2	0.2	0.2	0.1	0.1	0.1	0.2	0.1	0.2	0.2	0.2

## Sheet: p
	k__Bacteria|p__Bacteroidetes	k__Bacteria|p__Bacteroidetes|c__Bacteroidia	k__Bacteria|p__Bacteroidetes|c__Bacteroidia|o__Bacteroidales	k__Bacteria|p__Firmicutes	k__Bacteria|p__Firmicutes|c__Clostridia	k__Bacteria|p__Proteobacteria|c__Deltaproteobacteria	k__Bacteria|p__Firmicutes|c__Firmicutes_unclassified	k__Bacteria|p__Firmicutes|c__Firmicutes_unclassified|o__Firmicutes_unclassified	k__Bacteria|p__Firmicutes|c__Firmicutes_unclassified_CFGB3048	k__Bacteria|p__Firmicutes|c__Firmicutes_unclassified_CFGB3048|o__Firmicutes_unclassified_OFGB3048	k__Bacteria|p__Proteobacteria|c__Alphaproteobacteria	k__Bacteria|p__Actinobacteria|c__Actinobacteria	k__Bacteria|p__Actinobacteria|c__Actinobacteria|o__Bifidobacteriales	k__Bacteria|p__Actinobacteria|c__Coriobacteriia|o__Coriobacteriales	k__Bacteria|p__Actinobacteria|c__Coriobacteriia|o__Coriobacteriales|f__Coriobacteriaceae|g__Senegalimassilia	k__Bacteria|p__Firmicutes|c__Erysipelotrichia|o__Erysipelotrichales|f__Erysipelotrichaceae	k__Bacteria|p__Firmicutes|c__Erysipelotrichia	k__Bacteria|p__Firmicutes|c__Erysipelotrichia|o__Erysipelotrichales
P41-PWY: pyruvate fermentation to acetate and (S)-lactate I	0	0	0	0	0	0.186	0.004	0.004	0.002	0.002	0.001	0	0	0	0	0	0	0
METH-ACETATE-PWY: methanogenesis from acetate	0	0	0	0	0	0.549	0.01	0.01	0.007	0.007	0.004	0.001	0.001	0	0.001	0.002	0.002	0.002
METHANOGENESIS	0	0	0	0	0	0.743	0.009	0.009	0.005	0.005	0.001	0	0	0	0	0	0	0
Respiration	0	0	0	0	0	0.743	0.009	0.009	0.005	0.005	0.001	0	0	0	0	0	0	0
ANAEROBIC-RESPIRATION	0	0	0	0	0	0.743	0.009	0.009	0.005	0.005	0.001	0	0	0	0	0	0	0
RIBOSYN2-PWY: flavin biosynthesis I (bacteria and plants)	0.495	0.507	0.507	0.815	0.458	0.39	0.005	0.005	0.339	0.339	0.811	0.17	0.15	0.102	0.098	0.199	0.162	0.162
PWY-6470: peptidoglycan biosynthesis V (&beta;-lactam resistance)	0.005	0.007	0.007	0	0	0.872	0.097	0.097	0.047	0.047	0.817	0.157	0.215	0	0.077	0.078	0.087	0.087
POLYAMINSYN3-PWY: superpathway of polyamine biosynthesis II	0.19	0.157	0.157	0.1	0.218	0.049	0.123	0.123	0.082	0.082	0.609	0.469	0.376	0.006	0.092	0.659	0.786	0.786
THISYNARA-PWY: superpathway of thiamine diphosphate biosynthesis III (eukaryotes)	0.351	0.383	0.383	0.051	0.026	0.189	0.005	0.005	0.541	0.541	0.83	0.39	0.393	0.47	0.399	0.953	0.943	0.943
PWY-7456: &beta;-(1,4)-mannan degradation	0.01	0.019	0.019	0.004	0	0.726	0.013	0.013	0.358	0.358	0.002	0.047	0.054	0.783	0.913	0.407	0.34	0.34
PWY-7383: anaerobic energy metabolism (invertebrates, cytosol)	0	0	0	0	0	0.178	0.082	0.082	0.269	0.269	0.005	0.107	0.123	0.027	0.56	0.739	0.96	0.96
PWY66-399: gluconeogenesis III	0	0	0	0	0.001	0.159	0.178	0.178	0.56	0.56	0.001	0.009	0.01	0.021	0.251	0.538	0.754	0.754
PWY-6292: superpathway of L-cysteine biosynthesis (mammalian)	0	0	0	0	0	0.745	0	0	0.005	0.005	0.094	0.038	0.037	0.229	0.32	0.937	0.949	0.949
ARGININE-SYN	0	0	0	0	0	0.557	0	0	0.224	0.224	0.013	0.062	0.06	0.004	0.204	0.586	0.411	0.411
Adenosylcobalamin-Biosynthesis	0	0	0	0	0	0.715	0.007	0.007	0.188	0.188	0.011	0.078	0.081	0.01	0.103	0.636	0.759	0.759
COBALSYN-PWY: superpathway of adenosylcobalamin salvage from cobinamide I	0	0	0	0	0	0.715	0.007	0.007	0.188	0.188	0.011	0.078	0.081	0.01	0.103	0.636	0.759	0.759
Cobalamin-Biosynthesis	0	0	0	0	0	0.715	0.007	0.007	0.188	0.188	0.011	0.078	0.081	0.01	0.103	0.636	0.759	0.759
P164-PWY: purine nucleobases degradation I (anaerobic)	0	0	0	0	0	0.93	0.083	0.083	0.069	0.069	0.001	0.001	0.002	0	0	0.004	0.012	0.012
PWY-6588: pyruvate fermentation to acetone	0	0	0	0	0	0.892	0.39	0.39	0.066	0.066	0.008	0.153	0.191	0.001	0	0.007	0.012	0.012
ARGSYN-PWY: L-arginine biosynthesis I (via L-ornithine)	0	0	0	0	0	0.407	0	0	0.021	0.021	0.008	0.019	0.019	0	0.035	0.133	0.059	0.059
ARGSYNBSUB-PWY: L-arginine biosynthesis II (acetyl cycle)	0	0	0	0	0	0.45	0	0	0.01	0.01	0.003	0.01	0.01	0	0.014	0.072	0.033	0.033
PWY0-1296: purine ribonucleosides degradation	0	0	0	0	0	0.744	0.004	0.004	0.032	0.032	0.009	0.817	0.781	0.056	0.432	0.122	0.069	0.069
GLYCOGENSYNTH-PWY: glycogen biosynthesis I (from ADP-D-Glucose)	0	0	0	0	0	0.783	0.004	0.004	0.05	0.05	0.223	0.163	0.16	0.004	0.126	0.043	0.015	0.015
PWY-6823: molybdopterin biosynthesis	0	0	0	0	0	0.742	0.005	0.005	0.01	0.01	0.184	0.295	0.295	0.007	0.062	0.028	0.017	0.017
Molybdenum-Cofactor-Biosynthesis	0	0	0	0	0	0.742	0.005	0.005	0.01	0.01	0.184	0.295	0.295	0.007	0.062	0.028	0.017	0.017
